# Supplementary material for: The genetic landscape of sporadic adult-onset degenerative ataxia: a multi-modal genetic study of 377 consecutive patients from the longitudinal multi-centre SPORTAX cohort
Source: eBioMedicine. 2025 Apr 23;115:105715. doi: 10.1016/j.ebiom.2025.105715 (PMC12051541; doi:10.1016/j.ebiom.2025.105715)
Supplement: Supplement [file mmc2.xlsx]

## Sheet: Supplement 10
Patient ID	Phenotype subgroup	sex	year of birth	age onset	age at examination	Other clinical findings	INAS count	BTR	PTR	ATR	EPR	Spastic gait	Upper Limb spasticity	Lower limb spasticity	Facial paresis	Upper limb paresis	Proximal lower limb paresis	Distal lower limb paresis	Facial muscle atrophy	Proximal upper limb muscle atrophy	Distal upper limb muscle atrophy	Proximal lower limb muscle atrophy	Distal lower limb muscle atrophy	Face/tongue fasciculations	Limb fasciculations	Facial myoclonus	Truncal myoclonus	Upper limb myoclonus	Lower limb myoclonus	Axial rigidity	Upper limb rigidity	Lower limb rigidity	Facial chorea/ dyskinesia	Neck/truncal chorea/dyskinesia	Limb chorea/ dyskinesia	Facial dystonia	Neck/trucnal dystonia	Upper limb dystonia	Lower limb dystonia	Resting tremor	Impaired vibration sense	Broken up smooth pursuit	Square wave jerks on fixation	Downbeat-nystagmus on fixation	Gaze-evoke nystagmus- horizontal	Gaze-evoke nystagmus- vertical	Opthalmoparesis -horizontal	Opthalmoparesis -vertical	Slowing of saccades
Patient 1	MSA-C	female	1946	62	65	NA	1	normal	normal	normal	normal	no	no	no	no	no	no	no	no	no	no	no	no	no	no	no	no	no	no	no	yes	yes	no	no	no	no	no	no	no	no	no	yes	no	yes	yes	yes	no	no	no
Patient 2	MSA-C	female	1953	56	61	NA	6	normal	normal	normal	unilateral	no	no	no	no	no	yes	no	no	no	no	no	no	no	no	no	no	no	yes	no	no	no	no	no	no	no	no	no	no	no	bilateral	yes	no	no	no	no	no	no	no
Patient 3	MSA-C	male	1950	61	63	NA	7	hyperreflexia	hyperreflexia	normal	unilateral	yes	no	no	no	no	yes	no	no	no	no	no	no	no	no	no	no	no	no	no	yes	no	no	no	no	no	no	no	no	yes	NA	yes	no	no	yes	no	no	no	no
Patient 4	MSA-C	male	1940	67	72	NA	1	normal	normal	normal	normal	no	no	no	no	no	no	no	no	no	no	no	no	no	no	no	no	no	no	no	no	no	no	no	no	no	no	no	no	no	no	no	no	yes	yes	no	no	no	no
Patient 5	MSA-C	female	1949	63	70	NA	3	normal	normal	areflexia	normal	no	no	no	no	no	no	no	no	no	no	no	no	no	no	no	no	no	no	no	no	no	no	no	no	no	no	no	no	no	bilateral	yes	yes	yes	no	no	no	no	no
Patient 6	MSA-C	male	1956	55	59	polyminimyoclonus fingers; erectile dysfunction	2	normal	normal	normal	normal	no	no	no	no	no	no	no	no	no	no	no	no	no	no	no	no	no	no	no	no	no	no	no	no	no	no	no	no	no	bilateral	yes	no	no	yes	no	no	no	no
Patient 7	MSA-C	male	1951	60	68	stridor	3	normal	normal	normal	normal	no	no	no	no	no	no	no	no	no	no	no	yes	no	no	no	no	no	no	no	no	no	no	no	no	no	no	no	no	no	bilateral	yes	no	yes	no	no	no	no	no
Patient 8	MSA-C	male	1941	77	77	NA	4	normal	hyperreflexia	normal	normal	no	no	yes	no	no	no	no	no	no	no	no	no	no	no	no	no	no	no	no	yes	no	no	no	no	no	no	no	no	no	bilateral	yes	no	no	yes	yes	no	no	no
Patient 9	MSA-C	male	1942	50	76	NA	2	normal	normal	normal	normal	no	no	no	no	no	no	no	no	no	no	no	no	no	no	no	no	no	no	no	no	no	no	no	no	no	no	no	no	no	bilateral	yes	no	yes	yes	yes	no	no	no
Patient 32	SAOA	male	1946	68	73	NA	2	normal	normal	normal	normal	no	no	no	no	no	no	no	no	no	no	no	no	no	no	no	no	no	no	no	no	no	no	no	no	no	no	no	no	no	bilateral	yes	no	yes	yes	no	no	no	no
Patient 40	SAOA	male	1946	59	73	NA	7	normal	normal	areflexia	normal	no	no	no	no	no	no	no	no	no	yes	no	no	no	no	no	no	yes	no	no	yes	no	no	no	no	no	no	no	no	yes	bilateral	yes	no	yes	yes	no	no	no	no
Patient 41	SAOA	male	1952	52	63	NA	2	normal	normal	normal	normal	no	no	no	no	no	no	no	no	no	no	no	no	no	no	yes	no	no	no	no	no	no	no	no	no	no	no	no	no	no	bilateral	no	no	no	yes	no	no	no	no
Patient 42	SAOA	female	1933	57	81	NA	4	areflexia	areflexia	areflexia	normal	no	no	no	no	no	no	no	no	no	no	no	no	no	no	no	no	no	no	no	no	no	no	no	no	no	no	no	no	no	bilateral	yes	no	no	yes	no	no	no	no
Patient 43	SAOA	male	1944	69	75	NA	1	normal	normal	normal	normal	no	no	no	no	no	no	no	no	no	no	no	no	no	no	no	no	no	no	no	no	no	no	no	no	no	no	no	no	no	bilateral	yes	no	no	yes	no	no	no	no
Patient 44	SAOA	male	1936	60	84	NA	5	normal	normal	areflexia	normal	no	no	no	no	no	no	yes	no	no	no	no	yes	no	no	no	no	no	no	no	no	no	no	no	no	no	no	no	no	no	bilateral	yes	no	no	yes	no	no	no	no
Patient 45	SAOA	female	1947	64	72	halmagyi head impulse test pathological bilateral	1	normal	normal	normal	normal	no	no	no	no	no	no	no	no	no	no	no	no	no	no	no	no	no	no	no	no	no	no	no	no	no	no	no	no	no	bilateral	yes	no	no	yes	no	no	no	no
Patient 46	SAOA	male	1936	66	83	NA	5	normal	areflexia	areflexia	normal	no	no	no	no	no	no	no	no	no	no	no	yes	no	no	no	no	no	no	no	no	no	no	no	no	no	no	no	no	no	bilateral	no	no	no	no	no	yes	no	no
Patient 47	SAOA	male	1942	58	73	no	7	normal	areflexia	areflexia	normal	no	no	no	no	no	no	no	no	no	no	yes	yes	no	no	no	no	no	no	no	no	no	no	no	no	no	no	no	no	yes	bilateral	no	no	no	yes	yes	no	no	yes
Patient 48	SAOA	male	1941	64	73	milde myalgia	2	normal	normal	normal	normal	no	no	no	no	no	no	no	no	no	no	no	no	no	no	no	no	no	no	no	no	no	no	no	no	no	no	no	no	no	bilateral	yes	no	no	no	no	no	no	yes
Patient 49	SAOA	male	1952	56	62	NA	2	normal	normal	areflexia	normal	no	no	no	no	no	no	no	no	no	no	no	no	no	no	no	no	no	no	no	no	no	no	no	no	no	no	no	no	no	bilateral	yes	no	yes	yes	no	no	no	no
Patient 50	SAOA	male	1953	57	62	impotence	2	normal	normal	normal	normal	no	no	no	no	no	no	no	no	no	no	no	no	no	no	no	no	no	no	no	yes	no	no	no	no	no	no	no	no	no	bilateral	yes	no	no	no	no	no	no	no
Patient 51	SAOA	male	1943	60	76	NA	5	normal	normal	areflexia	normal	no	no	no	no	no	no	no	no	no	no	no	no	no	no	no	no	no	no	no	no	no	no	no	no	no	no	no	no	no	bilateral	yes	no	no	yes	yes	no	no	yes
Patient 52	SAOA	male	1950	56	62	NA	2	normal	normal	normal	normal	no	no	no	no	no	no	no	no	no	no	no	no	no	no	no	no	no	no	no	no	no	no	no	no	no	no	yes	no	no	bilateral	yes	no	no	yes	no	no	no	no
Patient 53	SAOA	female	1954	58	65	NA	3	normal	hyperreflexia	normal	normal	no	no	no	no	no	no	no	no	no	no	no	no	no	no	no	no	no	no	no	no	no	no	no	no	no	no	no	no	no	bilateral	no	no	no	yes	no	no	no	no
Patient 54	SAOA	female	1940	73	75	NA	4	normal	normal	normal	normal	no	no	no	no	no	no	no	no	no	no	no	no	no	no	no	no	no	no	no	no	no	no	no	no	no	no	no	no	no	bilateral	yes	no	no	no	no	yes	no	no
Patient 55	SAOA	male	1942	70	73	NA	1	normal	normal	normal	normal	no	no	no	no	no	no	no	no	no	no	no	no	no	no	no	no	no	no	no	no	no	no	no	no	no	no	no	no	no	bilateral	yes	yes	no	no	no	no	no	no
Patient 56	SAOA	male	1937	58	79	NA	6	areflexia	areflexia	areflexia	normal	no	no	no	no	no	yes	yes	yes	yes	yes	yes	yes	no	no	no	no	no	no	no	no	no	no	no	no	no	no	no	no	no	bilateral	yes	no	no	no	yes	no	yes	yes
Patient 57	SAOA	female	1934	69	80	NA	2	normal	normal	normal	normal	no	no	no	no	no	no	no	no	no	no	no	no	no	no	no	no	no	no	yes	yes	yes	no	no	no	no	no	no	no	no	no	yes	no	no	yes	no	no	yes	no
Patient 58	SAOA	male	1945	68	74	none	4	normal	hyperreflexia	normal	normal	yes	no	no	no	no	no	no	no	no	yes	no	yes	no	no	no	no	no	no	no	no	no	no	no	no	no	no	no	no	no	bilateral	yes	no	no	no	no	no	no	no
Patient 59	SAOA	male	1956	48	63	NA	1	normal	normal	normal	normal	no	no	no	no	no	no	no	no	no	no	no	no	no	no	no	no	no	no	no	no	no	no	no	no	no	no	no	no	no	bilateral	yes	no	no	yes	no	no	no	no
Patient 60	SAOA	male	1947	58	73	NA	1	normal	normal	normal	normal	no	no	no	no	no	no	no	no	no	no	no	no	no	no	no	no	no	no	no	no	no	no	no	no	no	no	no	no	no	bilateral	yes	no	no	no	no	no	no	no
Patient 61	SAOA	female	1937	74	81	NA	3	normal	normal	normal	normal	no	no	no	no	no	no	no	no	no	no	no	no	no	no	no	no	no	no	no	no	no	no	no	no	no	no	no	no	no	unilateral	yes	no	no	yes	no	no	no	yes
Patient 62	SAOA	male	1939	68	78	NA	3	normal	areflexia	areflexia	normal	no	no	no	no	no	no	no	no	no	no	no	no	no	no	no	no	no	no	no	no	no	no	no	no	no	no	no	no	no	bilateral	yes	no	no	yes	yes	no	no	yes
Patient 63	SAOA	male	1950	60	69	NA	3	normal	normal	normal	normal	no	no	no	no	no	no	no	no	no	no	no	no	no	no	no	no	no	no	no	no	no	no	no	no	no	no	no	no	no	bilateral	yes	no	no	yes	no	no	no	no
Patient 64	SAOA	male	1952	50	65	NA	5	hyperreflexia	hyperreflexia	hyperreflexia	bilateral	yes	no	yes	no	no	no	no	no	no	no	no	no	no	no	no	no	no	no	no	no	no	no	no	no	no	no	no	no	no	bilateral	yes	no	no	no	no	no	no	no
Patient 65	SAOA	female	1937	73	79	NA	7	normal	normal	normal	unilateral	no	no	no	no	no	no	no	no	no	no	no	no	no	no	no	no	no	no	no	no	no	no	no	no	yes	no	no	no	yes	bilateral	yes	no	no	no	no	no	yes	yes
Patient 66	SAOA	male	1940	74	79	none	7	normal	normal	normal	normal	no	no	no	no	no	yes	yes	no	no	no	no	no	no	no	no	no	yes	no	no	no	no	no	no	no	no	no	no	no	yes	bilateral	yes	no	no	yes	no	no	no	yes
Patient 67	SAOA	male	1946	45	68	NA	3	areflexia	hyperreflexia	normal	normal	no	no	no	no	no	no	no	no	no	no	no	no	no	no	no	no	no	no	no	no	no	no	no	no	no	no	no	no	no	bilateral	yes	no	no	yes	no	no	no	no
Patient 68	SAOA	female	1951	61	67	NA	1	normal	normal	normal	normal	no	no	no	no	no	yes	no	no	no	no	no	no	no	no	no	no	no	no	no	no	no	no	no	no	no	no	no	no	no	no	yes	no	no	yes	no	no	no	no
Patient 69	SAOA	female	1942	66	76	NA	4	normal	normal	areflexia	normal	no	no	no	no	no	no	no	no	no	no	no	yes	no	no	no	no	no	no	no	no	no	no	no	no	no	no	no	no	no	bilateral	yes	no	no	yes	no	no	no	no
Patient 70	SAOA	female	1944	56	75	NA	3	normal	normal	normal	normal	no	no	no	no	no	no	no	no	no	no	no	no	no	no	no	no	no	no	no	no	no	no	no	no	no	no	no	no	no	bilateral	yes	no	no	yes	no	no	no	no
Patient 71	SAOA	female	1930	68	83	NA	3	normal	normal	normal	bilateral	no	no	no	no	no	no	yes	no	no	no	no	no	no	no	no	no	no	no	no	no	no	no	no	no	no	no	no	no	no	bilateral	no	no	no	no	no	no	no	no
Patient 72	SAOA	male	1940	74	79	NA	1	normal	normal	normal	normal	no	no	no	no	no	no	no	no	no	no	no	no	no	no	no	no	no	no	no	no	no	no	no	no	no	no	no	no	no	bilateral	yes	no	no	no	no	no	no	no
Patient 73	SAOA	female	1949	57	70	NA	1	normal	normal	normal	normal	no	no	no	no	no	no	no	no	no	no	no	no	no	no	no	no	no	no	no	no	no	no	no	no	no	no	no	no	no	bilateral	yes	no	no	no	no	no	no	no
Patient 74	SAOA	female	1955	55	62	NA	1	normal	normal	normal	normal	no	no	no	no	no	no	no	no	no	no	no	no	no	no	no	no	no	no	no	no	no	no	no	no	no	no	no	no	no	bilateral	yes	no	no	no	no	no	no	no
[truncated: 7 more columns]

## Sheet: Supplement 11
Patient ID	Phenotype subgroup	sex	year of birth	age onset	age at examination	abnormal VOR (on head impulse testing or video HIT testing)	chronic cough	INAS count	BTR	PTR	ATR	EPR	Spastic gait	Upper Limb spasticity	Lower limb spasticity	Facial paresis	Proximal upper limb paresis	Distal upper limb paresis	Proximal lower limb paresis	Distal lower limb paresis	Facial muscle atrophy	Proximal upper limb muscle atrophy	Distal upper limb muscle atrophy	Proximal lower limb muscle atrophy	Distal lower limb muscle atrophy	Face/tongue fasciculations	Upper limb fasciculations	Lower limb fasciculations	Facial/truncal myoclonus	Limb myoclonus	Axial rigidity	Upper limb rigidity	Lower limb rigidity	Facial chorea/ dyskinesia	Neck/truncal chorea/dyskinesia	Limb chorea/ dyskinesia	Facial dystonia	Neck/trucnal dystonia	Upper limb dystonia	Lower limb dystonia	Resting tremor	Impaired vibration sense	Broken up smooth pursuit	Square wave jerks on fixation	Downbeat-nystagmus on fixation	Gaze-evoke nystagmus- horizontal	Gaze-evoke nystagmus- vertical	Opthalmoparesis -horizontal	Opthalmoparesis -vertical
Patient 10	MSA-Ccp	female	1956	46	61	yes	yes	4	normal	normal	areflexia	normal	no	no	no	no	no	no	no	no	no	no	no	no	no	no	no	no	no	no	no	no	no	no	no	no	no	no	no	no	no	bilateral	yes	no	yes	yes	no	no	no
Patient 11	MSA-Ccp	male	1958	47	61	yes	yes	5	areflexia	areflexia	areflexia	normal	no	no	no	no	no	no	no	no	no	no	no	yes	yes	no	no	yes	no	no	no	no	no	no	no	no	no	no	no	no	no	bilateral	yes	no	yes	yes	yes	no	no
Patient 12	MSA-Ccp	female	1953	49	64	not assessed	yes	4	normal	normal	areflexia	normal	no	no	no	no	no	no	no	no	no	no	no	no	no	no	no	no	no	no	no	no	no	no	no	no	no	no	no	no	no	bilateral	yes	no	no	yes	no	no	no
Patient 31	SAOA	male	1955	45	60	not assessed	not assessed	9	normal	normal	areflexia	normal	yes	no	no	no	no	yes	no	yes	no	no	yes	no	yes	yes	no	no	no	no	no	no	no	no	no	no	no	no	no	no	yes	bilateral	yes	no	no	yes	no	no	yes
Patient 77	SAOA	female	1959	49	60	yes	yes	4	areflexia	areflexia	areflexia	normal	no	no	no	no	no	no	no	no	no	no	no	yes	yes	no	no	no	no	no	no	no	no	no	no	no	no	no	no	no	no	bilateral	yes	no	yes	yes	yes	no	no
Patient 89	SAOA	male	1948	56	72	yes	no	4	normal	normal	areflexia	normal	yes	no	no	no	no	no	no	no	no	no	no	no	no	no	no	no	no	no	no	no	no	no	no	no	no	no	no	no	no	bilateral	yes	no	no	yes	yes	no	yes
Patient 90	SAOA	female	1952	55	60	yes	yes	4	normal	areflexia	areflexia	normal	no	no	no	no	no	no	no	no	no	no	no	no	no	no	no	no	no	no	no	no	no	no	no	no	no	no	no	no	no	bilateral	yes	no	no	yes	no	no	no
Patient 91	SAOA	female	1952	61	66	yes	yes	8	NA	hyperreflexia	normal	normal	no	no	yes	no	no	no	no	no	no	no	no	no	no	no	no	no	no	no	no	no	no	yes	no	no	no	no	yes	no	no	bilateral	yes	no	no	no	no	no	no
Patient 92	SAOA	female	1940	50	73	not assessed	yes	3	normal	normal	normal	normal	no	no	no	no	no	no	no	no	no	no	no	no	no	no	no	no	no	no	no	no	no	no	no	no	no	no	no	no	no	bilateral	yes	yes	no	yes	no	no	no
Patient 93	SAOA	female	1952	44	66	not assessed	no	5	normal	areflexia	areflexia	normal	no	no	no	no	no	no	yes	yes	no	no	no	no	no	no	no	no	no	no	no	no	no	no	no	no	no	no	no	no	no	bilateral	yes	no	no	yes	no	no	no
Patient 94	SAOA	male	1949	55	68	no	no	2	normal	normal	normal	normal	no	no	no	no	no	no	no	no	no	no	no	no	no	no	no	no	no	no	no	no	no	no	no	no	no	no	no	no	no	bilateral	yes	yes	no	yes	no	no	no
Patient 95	SAOA	male	1958	50	58	yes	yes	8	hyperreflexia	normal	areflexia	normal	no	no	no	no	no	no	no	no	no	no	no	yes	yes	no	no	no	no	no	yes	no	no	yes	no	no	no	no	no	no	no	bilateral	yes	no	no	no	no	yes	no
Patient 96	SAOA	male	1937	66	77	no	not assessed	5	areflexia	areflexia	areflexia	normal	no	no	no	no	no	no	no	no	no	no	yes	no	yes	no	no	no	no	no	no	no	no	no	no	no	no	no	no	no	no	bilateral	yes	no	no	yes	no	no	no
Patient 97	SAOA	female	1944	54	72	yes	yes	3	normal	areflexia	areflexia	normal	no	no	no	no	no	no	no	no	no	no	no	no	no	no	no	no	no	no	no	no	no	no	no	no	no	no	no	no	no	bilateral	yes	no	no	yes	yes	no	no
Patient 98	SAOA	male	1940	62	79	not assessed	not assessed	5	normal	normal	areflexia	normal	no	no	no	no	no	no	no	no	no	no	no	no	yes	no	no	no	no	no	no	yes	no	no	no	no	no	no	no	no	no	bilateral	yes	no	no	yes	yes	no	no
Patient 99	SAOA	female	1957	47	58	not assessed	yes	4	normal	hyperreflexia	normal	normal	no	no	no	no	no	no	no	no	no	no	no	no	no	no	no	no	no	no	no	no	no	no	no	no	no	no	no	no	no	bilateral	yes	no	yes	yes	yes	no	no
Patient 100	SAOA	female	1937	67	81	yes	no	3	normal	normal	areflexia	normal	no	no	no	no	no	no	no	no	no	no	no	no	no	no	no	no	no	no	no	no	no	no	no	no	no	no	no	no	no	bilateral	yes	no	yes	no	no	no	yes
[truncated: 8 more columns]
